# Supplementary material for: Three-Color White Photoluminescence Emission Using Perovskite Nanoplatelets and Organic Emitter
Source: Molecules. 2022 Jun 21;27(13):3982. doi: 10.3390/molecules27133982 (PMC9268134; doi:10.3390/molecules27133982)
Supplement: Supplementary file 1 [file molecules-27-03982-s001.zip]

Archive with 1 entries (1 files):
- molecules-1783290-supplementary.pdf
